# Supplementary material for: Hierarchical Modelling of Haplotype Effects on a Phylogeny
Source: Front Genet. 2021 Jan 15;11:531218. doi: 10.3389/fgene.2020.531218 (PMC7844322; doi:10.3389/fgene.2020.531218)
Supplement: Supplemental 1 — R script and data file to simulate the DAG describing the phylogeny of simulated haplotypes, to simulate from the haplotype network model, and to fit the haplotype network model to the data. [file Data_Sheet_1.ZIP]

Archive with 7 entries (6 files):
- SimulateNetworkSimulationStudy.R
- __MACOSX/
- __MACOSX/._SimulateNetworkSimulationStudy.R
- ExampleHaplotypeNetwork.RData
- __MACOSX/._ExampleHaplotypeNetwork.RData
- SimulateFromAndFitHaplotypeNetworkModel.R
- __MACOSX/._SimulateFromAndFitHaplotypeNetworkModel.R
