# Supplementary material for: Hierarchical Modelling of Haplotype Effects on a Phylogeny
Source: Front Genet. 2021 Jan 15;11:531218. doi: 10.3389/fgene.2020.531218 (PMC7844322; doi:10.3389/fgene.2020.531218)
Supplement: Supplemental 1 — R script and data file to simulate the DAG describing the phylogeny of simulated haplotypes, to simulate from the haplotype network model, and to fit the haplotype network model to the data. [file Data_Sheet_1.ZIP › SimulateNetworkSimulationStudy.R]

# This script shows how the network used in the simulation studies was simulated. The first part of the script should be run in Python, the second part in R


# Part 1 should be run in Python ******************************************************
# Simulate trees (using Python)

# Load packages
import tqdm
import msprime
import tsinfer
import sys

mySeed = 2
# print(mySeed)

# Simulate the tree
ts = msprime.simulate(sample_size = 800, Ne=1000, recombination_rate=0,
    mutation_rate=1e-10, length=50e3, random_seed=mySeed, start_time = 0 )
tree = ts.first()
for site in tree.sites():
     for mutation in site.mutations:
         print("Mutation @ position {:.2f} over node {}".format(site.position, mutation.node))


print("New mutations")
maxTime = tree.get_time(tree.root)
timeFirstNonTip = tree.get_time(tree.sample_size)


# Add extra mutations 
ts = msprime.mutate(ts, rate=1e-7, random_seed=mySeed, start_time = 0, end_time = maxTime/8, keep = True)
tree = ts.first()

# Print mutation positions
for site in tree.sites():
     for mutation in site.mutations:
         print("Mutation @ position {:.2f} over node {}".format(site.position, mutation.node))


print("New mutations 2")
# Add extra mutations 
ts = msprime.mutate(ts, rate=1e-5, random_seed=mySeed, start_time = 0, end_time = timeFirstNonTip, keep = True)
tree = ts.first()

# Print mutation positions
for site in tree.sites():
     for mutation in site.mutations:
         print("Mutation @ position {:.2f} over node {}".format(site.position, mutation.node))


# Print the tree
for tree in ts.trees():
  print(tree.draw(format="unicode"))
#for sample_id, h in enumerate(tree.haplotypes()):
#    print(sample_id, h, sep="\t")


#for variant in ts.variants():
#     print(variant.site.id, variant.site.position, variant.alleles, variant.genotypes, sep="\t")


A = ts.genotype_matrix()
A.shape
print(A)

# Store number of trees nTrees
f = open('nTrees.txt', 'w') 
f.write(str(ts.num_trees)) 
f.close() 

# Haplotypes parents
f = open('hapParents.txt', 'w') 
for tree in ts.trees():
    n = tree.num_nodes
    for node in range(n):
        f.write(str(tree.parent(node)))
        f.write("\n")
    f.write(str(-999))
    f.write("\n")
f.close()


# Tree interval
f = open('treeInterval.txt', 'w') 
for tree in ts.trees(): 
        f.write(str(tree.interval))
        f.write("\n")
f.close()

# Store mutation positions
f = open('mutationSitesOverNode.txt', 'w') 
for site in tree.sites():
    for mutation in site.mutations:
         f.write("{:.2f} over {}".format(site.position, mutation.node))
         f.write("\n")
f.write(str(-999))
f.write(str("\n"))
f.close()

f = open('tipsGenotypes.txt', 'w')
f.write(str(A))
f.close


# Part 2 should be run in R ******************************************************
# Make the simulated tree R-friendly (using R)


setwd("~")


# Get the mutation sites in a matrix with position and node over which the mutation occurred
mutationSites = read.delim(file = "mutationSitesOverNode.txt", header = F)
mutationSites = mutationSites[1:(nrow(mutationSites)-1),]
mutationSites = as.character(mutationSites)
mutationSites = as.numeric(unlist(strsplit(mutationSites, split = " over ")))
mutationSites = matrix(mutationSites, ncol = 2, byrow = T)
# Back-mutation is rare, especially when have a long chromosome, so if it happens, we ignore it. 
mutationSites = unique(mutationSites)

# Recode so dont have node 0 and so that positions are integers starting at 1
mutationSites[,2] = mutationSites[,2] + 1
mutationSites[,1] = 100*mutationSites[,1] + 1 
mutationSites[,1] = as.numeric(as.factor(mutationSites[,1]))


# Get haplotype parents
parents = read.table(file = paste0("hapParents.txt"), header = F) + 1
parents = parents[1:(nrow(parents)-2),]

nNodes = max(parents)
nSites = max(mutationSites[,1])


haplotypeParents = cbind(children = 1:(nNodes-1), parents  ) # Node , node parent
numMut = rep(0,nrow(haplotypeParents))
numMut[ as.numeric(names(table(mutationSites[,2]) ) )   ] = as.numeric(table(mutationSites[,2]) )[]
haplotypeParents = data.frame(child = haplotypeParents[,1], parent = haplotypeParents[,2], numMut = numMut)


# Takes in dataframe with child in col 1, parent in col 2, number of mut apart in col 3
collapseTree = function(haplotypeParents){
  # Do the tips first
  
  # Which are tips - remove tips that have 0 mut
  currentTips = ( !(haplotypeParents[,1] %in% haplotypeParents[,2])     )
  zeroMut = (haplotypeParents[, 3] < 1)#[currentTips]
  currentTipsAndZeroMut = currentTips & zeroMut
  
  while( sum(currentTipsAndZeroMut) > 0){
    
    haplotypeParents = haplotypeParents[!currentTipsAndZeroMut,]
    currentTips = ( !(haplotypeParents[,1] %in% haplotypeParents[,2])     )
    zeroMut = (haplotypeParents[, 3] < 1)#[currentTips]
    currentTipsAndZeroMut = currentTips & zeroMut
    
  }
  
  # Go through rest of tree
  while(0 %in% haplotypeParents[,3] ){
    for(i in sort(unique(haplotypeParents[,2]), decreasing = T)  ){
      
      
      if(i %in% haplotypeParents[,2]){
        
        # Where is i a parent
        currentRows =  which(haplotypeParents[,2] == i )
        #  print(currentRows)
        for(k in length(currentRows):1){
          if(haplotypeParents[currentRows[k], 3]<1){
            childHap = haplotypeParents[currentRows[k],1]
            childRow = which(haplotypeParents[,2] == childHap )
            haplotypeParents[childRow, 2] = i
            
            # Remove the currentRow from haplotypeParents
            haplotypeParents = haplotypeParents[-currentRows[k],]
            
          }  }  }  }  }
  return(haplotypeParents) 
}

# Collapse identical nodes 
nonCollapsedHaplotypeParents = haplotypeParents
haplotypeParents = collapseTree(haplotypeParents)


# Make array with dim nrow = nhaps ncol = nmu
mutations = matrix(0, nrow = nNodes, ncol = nSites)
# Start with higest hap, assign 1 in position of mutation and do the same for all children of that and children of those

mutationSites = mutationSites[order( mutationSites[,2], decreasing = T) ,]


# Function that recursively finds all future offspring of parentNode
findChildren = function(parentNode, childData ){
  allChildren = c()
  
  for(i in 1:length(parentNode)){
    
    parentNodeParentAt = which(childData[,2] == parentNode[i]  )
    
    if(length(parentNodeParentAt)>0){
      
      
      
      allChildren = c(allChildren, childData[parentNodeParentAt,1] , findChildren(childData[parentNodeParentAt,1] , childData ) )
    }else{
      allChildren = c(allChildren,childData[parentNodeParentAt,1])
    }
  }
  
  
  return(allChildren) 
}

# For mutations over each node, apply mutation to all offsping nodes as well. Here we allow nodes to mutate back to zero - dont know if this is realistic
for(i in 1:nrow(mutationSites)){
  mutPos = mutationSites[i,1]
  
  nodeWithMut = mutationSites[i,2]
  
  temp = findChildren(nodeWithMut, haplotypeParents)
  # print(temp)
  nodesWithMut = c(nodeWithMut, temp)
  
  mutations[nodesWithMut, mutPos] =   ( 1 - mutations[nodesWithMut, mutPos] )^2
  
  
}


# Final matrix has rows for each node - with the lowest node in row 1, and the most ancestral node at the bottom, and each mutation site in the columns
mutationMatrix = mutations[ sort(unique(c(haplotypeParents[,1], haplotypeParents[,2])))  ,sort(unique(mutationSites[,1]))]
# Rename haplotype parents
nNodes = length(unique(c(haplotypeParents[,1], haplotypeParents[,2])))
haplotypeParentsTemp =  matrix( as.numeric(as.factor(c(haplotypeParents[,1], haplotypeParents[,2]) )) ,ncol = 2)
haplotypeParents = data.frame(child = haplotypeParentsTemp[,1], parent = haplotypeParentsTemp[,2], numMut = haplotypeParents$numMut)


constructIntermediateHaps = function(hapStart, hapEnd){
  
  newMut = which((hapEnd + hapStart) == 1  )
  nMut =length(newMut)
  newMut = sample(x = newMut, size = nMut, replace = F)
  
  newHaps = matrix( rep(hapStart, nMut-1), nrow = nMut-1, byrow = T )
  for(k in 1:(nMut-1)){
    
    replaceCol = newMut[1:k]
    newHaps[k, replaceCol] = 1
    
    
    
  }
  
  return(newHaps)
  
}
mutationMatrixExp = mutationMatrix
for(i in 1:nrow(haplotypeParents)){
  
  if(haplotypeParents[i,3]>1 ){
    # Expand the mutation matrix
    mutationMatrixExp = rbind(mutationMatrixExp,  constructIntermediateHaps(mutationMatrix[haplotypeParents[i,2],] ,  mutationMatrix[haplotypeParents[i,1],]    ))
    
    
  }
}

# Function that expands the tree with "phantom" haplotypes
expandHaplotypeDf = function(haplotypeDf, noMut, phantomStart = 300){
  # haplotypeDf should be a dataframe with 2 columns (parent haplotype in column 1 and child haplotype in column 2)
  # noMut should be a vector with no of mutations between each haplotype pair in haplotypeDf
  # phantomStart should be higher than highest haplotype code
  
  myHap = as.matrix(haplotypeDf)
  
  for(i in 1:nrow(haplotypeDf)){
    numMut = noMut[i]
    
    if(numMut>1){
      
      phantom = c(phantomStart:(phantomStart+numMut-2))
      nPhantom = length(phantom)
      
      
      if(length(phantom)==1){
        myHap = rbind(myHap,  c(myHap[i,1] ,phantom[1]),  c(phantom[1], myHap[i,2]) )
      }else{
        middlePhantom = matrix( c(phantom[1:(nPhantom-1)], phantom[2:nPhantom]  ) ,ncol = 2)
        
        myHap = rbind(myHap, c(myHap[i,1] ,phantom[1]), middlePhantom,c(phantom[nPhantom], myHap[i,2]) )
        
      }
      phantomStart = phantomStart + numMut - 1
    }
  }
  
  myHap = myHap[  -c(which(noMut>1)) ,]
  
  
  return(myHap) 
}  

haplotypeParents = expandHaplotypeDf(haplotypeParents[,c(2,1)],haplotypeParents[,3] , phantomStart = (max(haplotypeParents[,c(1,2)])+1))
haplotypeParents = haplotypeParents[,c(2,1)]

mutationMatrix = mutationMatrixExp
nNodes = length(unique(c(haplotypeParents[,1], haplotypeParents[,2])))

# Plot the final tree
# install.packages("igraph")
# install.packages("ggraph")
library(igraph)
library(ggraph)
edgesMatrix = matrix(as.character(as.matrix(haplotypeParents[,c(2,1)]) ), ncol = 2)
edgesGraph = graph_from_edgelist(edgesMatrix, directed = TRUE)


p = ggraph(graph = edgesGraph, layout = "partition",offset = pi) + 
  geom_node_point(aes( size = 1), show.legend = F) + 
  geom_edge_link( arrow = arrow(length = unit(1, 'mm')), alpha =1, start_cap = circle(1.5,"mm"), end_cap = circle(1.5, 'mm')) +
  scale_size(range = c(1,3))  + theme_void() + guides(size=FALSE) + theme(legend.title = element_blank()) + theme(legend.text = element_text(size = 12))+theme(legend.position="bottom") + scale_edge_size(range(1,10))
plot(p)
