# Supplementary material for: Hierarchical Modelling of Haplotype Effects on a Phylogeny
Source: Front Genet. 2021 Jan 15;11:531218. doi: 10.3389/fgene.2020.531218 (PMC7844322; doi:10.3389/fgene.2020.531218)
Supplement: Supplemental 1 — R script and data file to simulate the DAG describing the phylogeny of simulated haplotypes, to simulate from the haplotype network model, and to fit the haplotype network model to the data. [file Data_Sheet_1.ZIP › SimulateFromAndFitHaplotypeNetworkModel.R]

rm(list = ls())
# setwd()
# install.packages("INLA", repos=c(getOption("repos"), INLA="https://inla.r-inla-download.org/R/stable"), dep=TRUE)
library(INLA)

# Functions
# Construct Q so can sample from model
build.Q.haplotype.network = function(hapNet, p = list(prec = 1, rho = 0.6)){

  nHap = length(unique(c(hapNet[,1], hapNet[,2])))
  
  A = matrix(0, ncol =nHap,nrow = nHap)
  diag(A) =1
  for(i in 1:nrow(hapNet)){
    theChild = hapNet[i,2]
    nrParentsOfChild = sum(hapNet[,2] ==theChild)
    A[theChild,hapNet[i,1]] = -p$rho/nrParentsOfChild # The parent

  }
  
  # Most haplotypes have 1/sigma_c^2 on diagonal,which is 1(sigma_0^2*(1-rho^2)). Here we use the inverse variance
  P = rep(p$prec/(1-p$rho^2),nHap) 
  # Ancestor haplotypes have 1/sigma_0^2 on the diagonal. Here we use the inverse variance
  myAnc = unique(hapNet[ which( !(hapNet[,1] %in% hapNet[,2] )),1])
  P[myAnc]=p$prec
  # Haplotypes with multiple parents have, lower variance. Here, we use the inverse variance, so we multiply rather than dividing.
  nParents = sapply(1:nHap, function(X) length(which( hapNet[,2] == X )   ))
  nParents[nParents==0] = 1
  P = P*nParents

  Q =( (t(A)%*%diag(P))  %*%A) 
  return(inla.as.sparse(Q))
}

# regeneric function implementing the haplotype network model
inla.rgeneric.haplotype.network = function(cmd = c("graph", "Q", "mu", "initial", "log.norm.const", "log.prior", "quit"),  theta = NULL){
  # for reference and potential storage for objects to
  # cache, this is the environment of this function
  # which holds arguments passed as `...` in
  # `inla.rgeneric.define()`.
  envir = environment(sys.call()[[1]])
  
  library(plyr)
  
  interpret.theta = function(){
    return(list(prec = exp(theta[1L]),rho = 2 * exp(theta[2L])/(1 + exp(theta[2L])) - 1))
  }
  
  graph = function(){
    return(Q())
  }
  
  Q = function(){
    p = interpret.theta()
    
    nHap = length(unique(c(hapNet[,1], hapNet[,2])))
    # Make matrix that defines the tree
    A = matrix(0, ncol =nHap,nrow = nHap)
    diag(A) =1
    for(i in 1:nrow(hapNet)){
      theChild = hapNet[i,2]
      nrParentsOfChild = sum(hapNet[,2] ==theChild)
      A[theChild,hapNet[i,1]] = -p$rho/nrParentsOfChild # The parent
      
    }

    # Most haplotypes have 1/sigma_h^2 on diagonal,which is 1(sigma_0^2*(1-rho^2)). Here we use the inverse variance
    P = rep(p$prec/(1-p$rho^2),nHap) 
    # Ancestor haplotypes have 1/sigma_0^2 on the diagonal. Here we use the inverse variance
    myAnc = unique(hapNet[ which( !(hapNet[,1] %in% hapNet[,2] )),1])
    P[myAnc]=p$prec
    # Haplotypes with multiple parents have, lower variance. Here, we use the inverse variance, so we multiply rather than dividing.
    nParents = sapply(1:nHap, function(X) length(which( hapNet[,2] == X )   ))
    nParents[nParents==0] = 1
    P = P*nParents
    
    Q =( (t(A)%*%diag(P))  %*%A) 
    
    
    return(inla.as.sparse(Q))
  }
  
  mu = function(){
    return(numeric(0))
  }
  
  log.norm.const = function(){
    # Since the normalizing constant depends on the phylogeny, we let INLA compute it. 
    return(numeric(0))
  }
  
  log.prior = function(){ # This function must return the log-prior of the prior density for theta
    # Log PC priors for the precision and auto-correlation
   
     p = interpret.theta()

    val =  inla.pc.dprec(p$prec, uPrec, alphaPrec, log = TRUE) +  theta[1L]  + inla.pc.dcor1(p$rho,uRho, alphaRho, log = T) + log(2) - abs(theta[2L]) - 2*log(1 + exp(-abs(theta[2L])))       
    # The term, theta[1] is the Jacobian for the change of variable from precision to log precision, and the final term is the Jacobian from the change of variable from rho to theta_2
  
    return (val)
  }
  
  initial = function(){
    # The initial values of theta
    return (c(4,1))
  }
  
  quit = function(){
    return (invisible())
  }
  
  # Sometimes this is useful, as argument 'graph' and 'quit'
  # will pass theta=NULL as the values of theta are not
  # required for defining the graph. However, this statement
  # will ensure that theta is always defined.
  if (is.null(theta)) {theta = initial() }
  val = do.call(match.arg(cmd), args = list())
  return (val)
}


# Load haplotype phylogeny
load("ExampleHaplotypeNetwork.RData")
head(haplotypeNetwork) # The first column has the parent haplotypes, and the second column the child haplotypes


# Simulate a data set
rho = 0.95
sigma2_0 = 0.1
# Generate the precision matrix for our network
Q = build.Q.haplotype.network(haplotypeNetwork,  p = list(prec = (1/sigma2_0), rho = rho))
# image(Q)
# Sample haplotype effects 
trueHapEffects = inla.qsample(n = 1, Q = Q ) # The first value is for haplotype 1, the second for haplotype 2

library(igraph);library(ggraph)
# Make a graph object to plot the haplotype network
networkGraph = graph_from_edgelist(matrix(as.factor(haplotypeNetwork),ncol=2), directed = TRUE)
hapCode = as.numeric(V(networkGraph)$name)
hapEff = trueHapEffects[hapCode]
pTrue = ggraph(graph = networkGraph, layout = "nicely") + 
  geom_node_point(aes(size = 12, color = hapEff)) + 
  geom_edge_link(arrow = arrow(length = unit(1, 'mm')), start_cap = circle(3,"mm"), end_cap = circle(3, 'mm') ) +
  geom_node_text(aes( label = hapCode), repel = F)  + theme_void() + scale_colour_gradientn(colours=rainbow(2))
plot(pTrue)


# Generate an example dataset
nInd = 400
nHap = length(unique(c(haplotypeNetwork)))

# Assign a haplotype to each individual
indHap = sample(1:nHap, size = nInd , replace = T  )
#indHapFactor = as.numeric(factor(indHap))

myData = data.frame(indId = 1:nInd, indHap = indHap, hapEffect = trueHapEffects[indHap])
sigma2_e = 1
myData$phenotype = myData$hapEffect + rnorm(n = nInd, mean = 0, sd = sqrt(sigma2_e) )


# Prepare to fit the haplotype network model

# Map haplotypes to individuals

Z = matrix(0, ncol = nHap, nrow = nInd)
Z[cbind(myData$indId, myData$indHap)] = 1


# Make the data stack

stack = inla.stack(data = list(phenotype = myData$phenotype), A = list(Z), effects = list(c(list(hap = 1:nHap))))


# Define the haplotype network model via rgeneric. Input : rgeneric function, numer of haplotypes, matrix with haplotype network (parent, child), pc prior for inverse marginal variance and rho

uPrec = 0.1; alphaPrec = 0.8; uRho = 0.8;alphaRho = 0.7; 
inla.model.haplotype.network = inla.rgeneric.define(inla.rgeneric.haplotype.network, n = ncol(Z), hapNet=haplotypeNetwork , uPrec = uPrec, alphaPrec = alphaPrec, uRho = uRho, alphaRho = alphaRho) 

# Make the formula

formulaHaplotypeNetwork = phenotype ~ f(hap, model = inla.model.haplotype.network) - 1

uPrecIID = 0.1; alphaPrecIID = 0.8;
formulaIndependentHaplotype = phenotype ~ f(hap, model = "generic0", Cmatrix = diag(1, nHap), 
                                      hyper = list(prec = list(prior = "pc.prec",
                                                               param = c(uPrecIID, alphaPrecIID) ))) - 1 


uPrecGauss = 0.1; alphaPrecGauss = 0.8

# Run INLA using both models

fitHapNet =  inla(formula = formulaHaplotypeNetwork, data = inla.stack.data(stack),  family = "normal", control.predictor =list(A=inla.stack.A(stack),compute = T),
                  verbose = F, control.family = list(hyper = list(prec = list(prior="pc.prec", param = c(uPrecGauss, alphaPrecGauss))))  ) 

fitIndepHap = inla(formula = formulaIndependentHaplotype, data = inla.stack.data(stack), family = "normal", control.predictor =list(A=inla.stack.A(stack),compute = T), 
                  control.family = list(hyper = list(prec = list(prior="pc.prec", param = c(uPrecGauss, alphaPrecGauss)))) )


# Plot the haplotype effects results
par(mfrow = c(1,1))
plot(fitHapNet$summary.random$hap$mean,  ylab= ("Mean posterior haplotype effect"), ylim = c(-1,1))
points(fitIndepHap$summary.random$hap$mean, col = 2, pch = 2)
points(trueHapEffects, col = 3, pch = 3)
lines(fitHapNet$summary.random$hap$`0.025quant`)
lines(fitHapNet$summary.random$hap$`0.975quant`)
lines(fitIndepHap$summary.random$hap$`0.025quant`, col =2)
lines(fitIndepHap$summary.random$hap$`0.975quant`, col = 2)
legend("topright", col = c(1,2,3), pch = c(1,2,3), lty = c(1,1,1), legend = c("Haplotype nework model", "Independent haplotype model" ,"True haplotype effect"))


# Hyperparameters from the haplotype network model
par(mfrow = c(1,3))
plot(inla.tmarginal(function(x)  (1/ x) , fitHapNet$marginals.hyperpar[["Precision for the Gaussian observations"]]),  
     col="black", main = "Posterior marginal residual variance",type = "l")
plot(inla.tmarginal(function(x) 1/(exp(x)), fitHapNet$marginals.hyperpar[["Theta1 for hap"]]),  
     col="black", main = "Posterior marginal haplotype variance", type = "l")
plot(inla.tmarginal(function(x)  2 * exp(x)/(1 + exp(x)) - 1  , fitHapNet$marginals.hyperpar[["Theta2 for hap"]]),  
     col="black", main = "Posterior marginal rho",type = "l")

# Hyperparameters from the independent haplotype model
plot(inla.tmarginal(function(x)  (1/ x) , fitIndepHap$marginals.hyperpar[["Precision for the Gaussian observations"]]),  
     col="black", main = "Posterior marginal residual variance",type = "l")
plot(inla.tmarginal(function(x) 1/(x), fitIndepHap$marginals.hyperpar[["Precision for hap"]]), 
     col="black", main = "Posterior marginal haplotype variance", type = "l")


# Plot the haplotype network together with mean posterior and standard deviation of haplotype effect
hapEffMean = fitHapNet$summary.random$hap$mean[hapCode]
hapEffSd = fitHapNet$summary.random$hap$sd[hapCode]
nodeType = as.numeric(hapCode %in% myData$indHap)
pEst = ggraph(graph = networkGraph, layout = "nicely") + 
  geom_node_point(aes(size = hapEffSd, color = hapEffMean)) + 
  geom_edge_link(arrow = arrow(length = unit(1, 'mm')), start_cap = circle(3,"mm"), end_cap = circle(3, 'mm') ) +
  geom_node_text(aes( label = nodeType), repel = F)  + theme_void() + scale_colour_gradientn(colours=rainbow(2)) + scale_size(range = c(1,10))
plot(pEst)


# CRPS
# install.packages("verification")
library(verification)

# Haplotype network model:
crps(obs = trueHapEffects, pred = cbind(fitHapNet$summary.random$hap$mean, fitHapNet$summary.random$hap$sd) )$CRPS 
# Independent haplotype model:
crps(obs = trueHapEffects, pred = cbind(fitIndepHap$summary.random$hap$mean, fitIndepHap$summary.random$hap$sd)  )$CRPS 
